# Supplementary material for: Novel Coumarin–Nucleobase Hybrids with Potential Anticancer Activity: Synthesis, In Vitro Cell-Based Evaluation, and Molecular Docking
Source: Pharmaceuticals (Basel). 2024 Jul 17;17(7):956. doi: 10.3390/ph17070956 (PMC11279566; doi:10.3390/ph17070956)
Supplement: Supplementary file 1 [file pharmaceuticals-17-00956-s001.zip]

Archive with 1 entries (1 files):
- Supplementary Material_Revised Version.pdf
